# Supplementary material for: Neurodevelopmental Toxicity of Emamectin Benzoate to the Early Life Stage of Zebrafish Larvae (Danio rerio)
Source: Int J Mol Sci. 2023 Feb 13;24(4):3757. doi: 10.3390/ijms24043757 (PMC9964762; doi:10.3390/ijms24043757)
Supplement: Supplementary file 1 [file ijms-24-03757-s001.zip]

Archive with 1 entries (1 files):
- ijms-2162740-supplementary.pdf
